# Supplementary material for: Degrading permafrost puts Arctic infrastructure at risk by mid-century
Source: Nat Commun. 2018 Dec 11;9:5147. doi: 10.1038/s41467-018-07557-4 (PMC6289964; doi:10.1038/s41467-018-07557-4)
Supplement: Supplementary file 4 — Supplementary Data 1 [file 41467_2018_7557_MOESM4_ESM.xlsx]

## Sheet: Supplementary Data 1
	Supplementary Data 1		Hjort et al. Degrading permafrost puts Arctic infrastructure at risk by mid-century
	Arctic
	Element at risk	Units	Thaw		Low hazard		Moderate hazard		High hazard			Thaw		Low hazard		Moderate hazard		High hazard		In Ic area	On permafrost
RCP2.6 2041-2060	Settlements	No of points	1155	(66.0)	491	(29.8)	602	(36.5)	556	(33.7)	RCP2.6 2061-2080	1174	(67.0)	485	(29.4)	593	(36.0)	571	(34.6)	1649	1751
	Settlements >5000 inhabitants	No of points	39	(78.0)	13	(26.0)	15	(30.0)	22	(44.0)		39	(78.0)	13	(26.0)	15	(30.0)	22	(44.0)	50	50
	Buildings	No of points	90766	(72.4)	50975	(41.5)	39726	(32.3)	32221	(26.2)		92771	(74.0)	50700	(41.2)	38281	(31.1)	33941	(27.6)	122922	125305
	Roads	Sum of length in km	30201.7	(68.6)	16224.9	(38.0)	14364.9	(33.6)	12118.9	(28.4)		30854.8	(70.1)	15948.8	(37.3)	14244.9	(33.4)	12515	(29.3)	42708.7	44010.9
	Railways	Sum of length in km	5727.58	(82.4)	2226.28	(32.2)	1733.88	(25.1)	2955.8	(42.7)		5771.14	(83.0)	2188.48	(31.6)	1750.5	(25.3)	2976.98	(43.0)	6915.96	6954.31
	Airports	No of points	198	(51.8)	133	(37.2)	126	(35.2)	99	(27.7)		206	(53.9)	129	(36.0)	125	(34.9)	104	(29.1)	358	382
	Pipelines	Sum of length in km	5921.15	(62.4)	2177.99	(23.1)	4560.71	(48.3)	2703.43	(28.6)		6139.32	(64.7)	2078.98	(22.0)	4525.23	(47.9)	2837.92	(30.1)	9442.13	9483.7
	Industrial areas	Area in km2	81.534	(42.0)	76.0116	(40.4)	67.3126	(35.8)	44.9062	(23.9)		85.2336	(43.9)	74.0579	(39.3)	68.6652	(36.5)	45.5073	(24.2)	188.23	194.158
	Population	Inhabitants	3.09347e+06	(63.0)	2.73583e+06	(59.9)	1.1103e+06	(24.3)	721308	(15.8)		3.13465e+06	(63.9)	2.71669e+06	(59.5)	1.08528e+06	(23.8)	765476	(16.8)	4.56744e+06	4.90685e+06
RCP4.5 2041-2060	Settlements	No of points	1246	(71.2)	458	(27.8)	583	(35.4)	608	(36.9)	RCP4.5 2061-2080	1342	(76.6)	402	(24.4)	584	(35.4)	663	(40.2)	1649	1751
	Settlements >5000 inhabitants	No of points	39	(78.0)	12	(24.0)	16	(32.0)	22	(44.0)		44	(88.0)	6	(12.0)	21	(42.0)	23	(46.0)	50	50
	Buildings	No of points	95581	(76.3)	48766	(39.7)	38062	(31.0)	36094	(29.4)		106332	(84.9)	40326	(32.8)	42780	(34.8)	39816	(32.4)	122922	125305
	Roads	Sum of length in km	33366.1	(75.8)	14959.9	(35.0)	14164.8	(33.2)	13584	(31.8)		35775.4	(81.3)	13424.5	(31.4)	14711	(34.4)	14573.2	(34.1)	42708.7	44010.9
	Railways	Sum of length in km	6076.74	(87.4)	2121.29	(30.7)	1694.45	(24.5)	3100.23	(44.8)		6687.22	(96.2)	1841.87	(26.6)	1682.61	(24.3)	3391.48	(49.0)	6915.96	6954.31
	Airports	No of points	220	(57.6)	122	(34.1)	125	(34.9)	111	(31.0)		240	(62.8)	109	(30.4)	122	(34.1)	127	(35.5)	358	382
	Pipelines	Sum of length in km	6560.44	(69.2)	1896.81	(20.1)	4489.96	(47.6)	3055.36	(32.4)		7690.33	(81.1)	1043.44	(11.1)	4553.29	(48.2)	3845.4	(40.7)	9442.13	9483.7
	Industrial areas	Area in km2	93.5898	(48.2)	68.4738	(36.4)	73.1585	(38.9)	46.598	(24.8)		124.541	(64.1)	27.727	(14.7)	104.295	(55.4)	56.2084	(29.9)	188.23	194.158
	Population	Inhabitants	3.61275e+06	(73.6)	2.62419e+06	(57.5)	998256	(21.9)	944995	(20.7)		4.10817e+06	(83.7)	2.37984e+06	(52.1)	1.13506e+06	(24.9)	1.05254e+06	(23.0)	4.56744e+06	4.90685e+06
RCP8.5 2041-2060	Settlements	No of points	1351	(77.2)	396	(24.0)	588	(35.7)	665	(40.3)	RCP8.5 2061-2080	1533	(87.5)	269	(16.3)	550	(33.4)	830	(50.3)	1649	1751
	Settlements >5000 inhabitants	No of points	44	(88.0)	7	(14.0)	20	(40.0)	23	(46.0)		47	(94.0)	5	(10.0)	20	(40.0)	25	(50.0)	50	50
	Buildings	No of points	106748	(85.2)	41300	(33.6)	41782	(34.0)	39840	(32.4)		113619	(90.7)	35070	(28.5)	41603	(33.8)	46249	(37.6)	122922	125305
	Roads	Sum of length in km	35938.9	(81.7)	13320.8	(31.2)	14755.8	(34.5)	14632.1	(34.3)		39266	(89.2)	9619.3	(22.5)	15730.3	(36.8)	17359.1	(40.6)	42708.7	44010.9
	Railways	Sum of length in km	6731.77	(96.8)	1848.46	(26.7)	1644.3	(23.8)	3423.2	(49.5)		6953.08	(100)	1669.64	(24.1)	1671.46	(24.2)	3574.86	(51.7)	6915.96	6954.31
	Airports	No of points	239	(62.6)	104	(29.1)	129	(36.0)	125	(34.9)		286	(74.9)	43	(12.0)	142	(39.7)	173	(48.3)	358	382
	Pipelines	Sum of length in km	7698.98	(81.2)	1069.39	(11.3)	4613.75	(48.9)	3758.99	(39.8)		8178.12	(86.2)	659.062	(7.0)	3883.33	(41.1)	4899.73	(51.9)	9442.13	9483.7
	Industrial areas	Area in km2	126.406	(65.1)	34.8873	(18.5)	95.7906	(50.9)	57.5525	(30.6)		171.008	(88.1)	17.9172	(9.5)	80.7979	(42.9)	89.5152	(47.6)	188.23	194.158
	Population	Inhabitants	4.12011e+06	(84.0)	2.38129e+06	(52.1)	1.12482e+06	(24.6)	1.06132e+06	(23.2)		4.63454e+06	(94.5)	2.10737e+06	(46.1)	1.17279e+06	(25.7)	1.28728e+06	(28.2)	4.56744e+06	4.90685e+06
	Eurasia
	Element at risk	Units	Thaw		Low hazard		Moderate hazard		High hazard			Thaw		Low hazard		Moderate hazard		High hazard		In Ic area	On permafrost
RCP2.6 2041-2060	Settlements	No of points	755	(63.9)	262	(22.5)	478	(41.0)	427	(36.6)	RCP2.6 2061-2080	771	(65.3)	257	(22.0)	472	(40.4)	438	(37.5)	1167	1181
	Buildings	No of points	83943	(76.3)	44132	(40.4)	35235	(32.3)	29883	(27.4)		85947	(78.1)	43761	(40.1)	33958	(31.1)	31531	(28.9)	109250	110000
	Roads	Sum of length in km	15854.4	(61.8)	7396.55	(28.9)	9990.57	(39.0)	8229.36	(32.1)		16370.5	(63.8)	7204.35	(28.1)	9834.47	(38.4)	8577.67	(33.5)	25616.5	25660.8
	Railways	Sum of length in km	4806.14	(81.3)	2029.29	(34.4)	1541.98	(26.1)	2335.49	(39.5)		4850.81	(82.1)	1991.49	(33.7)	1558.41	(26.4)	2356.87	(39.9)	5906.76	5911.57
	Airports	No of points	52	(49.1)	22	(21.6)	47	(46.1)	33	(32.4)		55	(51.9)	22	(21.6)	45	(44.1)	35	(34.3)	102	106
	Pipelines	Sum of length in km	5234.25	(71.8)	1700.15	(23.4)	3150.88	(43.3)	2421.91	(33.3)		5420.32	(74.3)	1633.66	(22.5)	3083.29	(42.4)	2555.99	(35.1)	7272.94	7291.49
	Industrial areas	Area in km2	79.5381	(46.5)	64.6039	(38.9)	57.8633	(34.9)	43.5579	(26.2)		83.3803	(48.8)	62.3898	(37.6)	59.4799	(35.8)	44.1553	(26.6)	166.025	171.014
	Population	Inhabitants	1.53585e+06	(59.5)	981869	(38.4)	942258	(36.9)	630305	(24.7)		1.59501e+06	(61.8)	964845	(37.8)	915379	(35.8)	674207	(26.4)	2.55443e+06	2.58159e+06
RCP4.5 2041-2060	Settlements	No of points	813	(68.8)	239	(20.5)	463	(39.7)	465	(39.8)	RCP4.5 2061-2080	891	(75.4)	198	(17.0)	452	(38.7)	517	(44.3)	1167	1181
	Buildings	No of points	88017	(80.0)	42366	(38.8)	33311	(30.5)	33573	(30.7)		96931	(88.1)	34739	(31.8)	38197	(35.0)	36314	(33.2)	109250	110000
	Roads	Sum of length in km	17754.1	(69.2)	6452.06	(25.2)	9988.86	(39.0)	9175.57	(35.8)		19253.2	(75.0)	5349.99	(20.9)	10370.7	(40.5)	9895.79	(38.6)	25616.5	25660.8
	Railways	Sum of length in km	5079.73	(85.9)	1925.23	(32.6)	1564.48	(26.5)	2417.05	(40.9)		5651.69	(95.6)	1657.25	(28.1)	1573.21	(26.6)	2676.31	(45.3)	5906.76	5911.57
	Airports	No of points	60	(56.6)	19	(18.6)	45	(44.1)	38	(37.3)		70	(66.0)	14	(13.7)	43	(42.2)	45	(44.1)	102	106
	Pipelines	Sum of length in km	5807.66	(79.6)	1493.76	(20.5)	3011.73	(41.4)	2767.46	(38.1)		6904.27	(94.7)	712.085	(9.8)	3301.11	(45.4)	3259.75	(44.8)	7272.94	7291.49
	Industrial areas	Area in km2	91.1395	(53.3)	58.0699	(35.0)	63.0413	(38.0)	44.9138	(27.1)		121.462	(71.0)	18.3113	(11.0)	93.8633	(56.5)	53.8505	(32.4)	166.025	171.014
	Population	Inhabitants	1.84722e+06	(71.6)	889129	(34.8)	820278	(32.1)	845025	(33.1)		2.11597e+06	(82.0)	675490	(26.4)	937359	(36.7)	941583	(36.9)	2.55443e+06	2.58159e+06
RCP8.5 2041-2060	Settlements	No of points	897	(76.0)	197	(16.9)	452	(38.7)	518	(44.4)	RCP8.5 2061-2080	1030	(87.2)	131	(11.2)	374	(32.0)	662	(56.7)	1167	1181
	Buildings	No of points	96991	(88.2)	35908	(32.9)	37003	(33.9)	36339	(33.3)		101881	(92.6)	31735	(29.0)	36623	(33.5)	40892	(37.4)	109250	110000
	Roads	Sum of length in km	19360.4	(75.4)	5368.68	(21.0)	10285	(40.1)	9962.82	(38.9)		21891.9	(85.3)	3641.18	(14.2)	9817.51	(38.3)	12157.8	(47.5)	25616.5	25660.8
	Railways	Sum of length in km	5695.42	(96.3)	1663.99	(28.2)	1534.74	(26.0)	2708.03	(45.8)		5910.33	(100)	1538.24	(26.0)	1512.54	(25.6)	2855.98	(48.4)	5906.76	5911.57
	Airports	No of points	68	(64.2)	14	(13.7)	45	(44.1)	43	(42.2)		83	(78.3)	8	(7.8)	34	(33.3)	60	(58.8)	102	106
	Pipelines	Sum of length in km	6912.92	(94.8)	745.817	(10.3)	3269.46	(45.0)	3257.67	(44.8)		7275.16	(99.8)	570.604	(7.8)	3261.73	(44.8)	3440.61	(47.3)	7272.94	7291.49
	Industrial areas	Area in km2	123.285	(72.1)	25.1684	(15.2)	85.5303	(51.5)	55.3263	(33.3)		160.528	(93.9)	13.5074	(8.1)	72.5112	(43.7)	80.0064	(48.2)	166.025	171.014
	Population	Inhabitants	2.12567e+06	(82.3)	681408	(26.7)	923000	(36.1)	950024	(37.2)		2.40081e+06	(93.0)	525095	(20.6)	880143	(34.5)	1.14919e+06	(45.0)	2.55443e+06	2.58159e+06
	North America
	Element at risk	Units	Thaw		Low hazard		Moderate hazard		High hazard			Thaw		Low hazard		Moderate hazard		High hazard		In Ic area	On permafrost
RCP2.6 2041-2060	Settlements	No of points	162	(55.3)	129	(48.5)	67	(25.2)	70	(26.3)	RCP2.6 2061-2080	167	(57.0)	128	(48.1)	64	(24.1)	74	(27.8)	266	293
	Buildings	No of points	3904	(32.1)	5329	(49.8)	3401	(31.8)	1965	(18.4)		3904	(32.1)	5425	(50.7)	3236	(30.3)	2034	(19.0)	10695	12147
	Roads	Sum of length in km	4395.28	(65.0)	3179.81	(47.6)	1960.83	(29.3)	1541.16	(23.1)		4556.83	(67.4)	3102.07	(46.4)	1981.68	(29.7)	1598.04	(23.9)	6681.8	6761.93
	Railways	Sum of length in km	340.493	(99.4)	60.1728	(17.6)	54.8302	(16.0)	226.656	(66.3)		340.873	(99.5)	60.1728	(17.6)	54.4505	(15.9)	227.036	(66.5)	341.659	342.589
	Airports	No of points	144	(52.7)	109	(42.9)	79	(31.1)	66	(26.0)		149	(54.6)	105	(41.3)	80	(31.5)	69	(27.2)	254	273
	Pipelines	Sum of length in km	686.024	(31.3)	476.971	(22.0)	1409.83	(65.0)	281.524	(13.0)		718.127	(32.8)	444.454	(20.5)	1441.94	(66.5)	281.928	(13.0)	2168.32	2191.34
	Industrial areas	Area in km2	1.45824	(6.6)	10.6139	(50.1)	9.2363	(43.6)	1.34744	(6.4)		1.4373	(6.5)	10.8743	(51.3)	8.9723	(42.3)	1.35107	(6.4)	21.1976	22.1359
	Population	Inhabitants	65697.3	(48.6)	64536.7	(50.0)	27089.5	(21.0)	37446.8	(29.0)		66910.1	(49.5)	65289.8	(50.6)	25707.5	(19.9)	38075.7	(29.5)	129073	135280
RCP4.5 2041-2060	Settlements	No of points	177	(60.4)	121	(45.5)	68	(25.6)	77	(28.9)	RCP4.5 2061-2080	188	(64.2)	107	(40.2)	79	(29.7)	80	(30.1)	266	293
	Buildings	No of points	4509	(37.1)	4929	(46.1)	3701	(34.6)	2065	(19.3)		6302	(51.9)	4119	(38.5)	3537	(33.1)	3039	(28.4)	10695	12147
	Roads	Sum of length in km	4902.28	(72.5)	2930.75	(43.9)	1985.62	(29.7)	1765.42	(26.4)		5242.06	(77.5)	2568.15	(38.4)	2190.87	(32.8)	1922.78	(28.8)	6681.8	6761.93
	Railways	Sum of length in km	340.873	(99.5)	60.1728	(17.6)	54.4505	(15.9)	227.036	(66.5)		341.177	(99.6)	53.2264	(15.6)	61.3969	(18.0)	227.036	(66.5)	341.659	342.589
	Airports	No of points	157	(57.5)	101	(39.8)	80	(31.5)	73	(28.7)		167	(61.2)	93	(36.6)	79	(31.1)	82	(32.3)	254	273
	Pipelines	Sum of length in km	751.902	(34.3)	402.187	(18.5)	1478.23	(68.2)	287.905	(13.3)		785.182	(35.8)	330.489	(15.2)	1252.18	(57.7)	585.65	(27.0)	2168.32	2191.34
	Industrial areas	Area in km2	1.91273	(8.6)	9.6101	(45.3)	9.90421	(46.7)	1.68333	(7.9)		2.54137	(11.5)	8.62196	(40.7)	10.2187	(48.2)	2.35693	(11.1)	21.1976	22.1359
	Population	Inhabitants	70120.6	(51.8)	61077.8	(47.3)	29552.6	(22.9)	38442.5	(29.8)		81050.1	(59.9)	50934.2	(39.5)	35310.2	(27.4)	42828.6	(33.2)	129073	135280
RCP8.5 2041-2060	Settlements	No of points	191	(65.2)	102	(38.3)	83	(31.2)	81	(30.5)	RCP8.5 2061-2080	228	(77.8)	41	(15.4)	124	(46.6)	101	(38.0)	266	293
	Buildings	No of points	6657	(54.8)	3924	(36.7)	3734	(34.9)	3037	(28.4)		8580	(70.6)	1867	(17.5)	3937	(36.8)	4891	(45.7)	10695	12147
	Roads	Sum of length in km	5280.68	(78.1)	2439.52	(36.5)	2327.21	(34.8)	1915.06	(28.7)		5800.21	(85.8)	534.858	(8.0)	3719.9	(55.7)	2427.04	(36.3)	6681.8	6761.93
	Railways	Sum of length in km	341.998	(99.8)	52.7028	(15.4)	61.9205	(18.1)	227.036	(66.5)		342.589	(100)	0	(0.0)	114.623	(33.5)	227.036	(66.5)	341.659	342.589
	Airports	No of points	168	(61.5)	88	(34.6)	84	(33.1)	82	(32.3)		200	(73.3)	33	(13.0)	108	(42.5)	113	(44.5)	254	273
	Pipelines	Sum of length in km	785.182	(35.8)	322.711	(14.9)	1344.29	(62.0)	501.324	(23.1)		902.08	(41.2)	87.5965	(4.0)	621.605	(28.7)	1459.12	(67.3)	2168.32	2191.34
	Industrial areas	Area in km2	2.58344	(11.7)	8.92509	(42.1)	10.0473	(47.4)	2.22524	(10.5)		9.47187	(42.8)	3.61604	(17.1)	8.0737	(38.1)	9.50789	(44.9)	21.1976	22.1359
	Population	Inhabitants	81876.4	(60.5)	48288.2	(37.4)	37599.7	(29.1)	43185.2	(33.5)		101822	(75.3)	18877.7	(14.6)	50177.4	(38.9)	60017.9	(46.5)	129073	135280
	Mountains
	Element at risk	Units	Thaw		Low hazard		Moderate hazard		High hazard			Thaw		Low hazard		Moderate hazard		High hazard		In Ic area	On permafrost
RCP2.6 2041-2060	Settlements	No of points	238	(85.9)	100	(46.3)	57	(26.4)	59	(27.3)	RCP2.6 2061-2080	236	(85.2)	100	(46.3)	57	(26.4)	59	(27.3)	216	277
	Buildings	No of points	2919	(92.4)	1514	(50.9)	1090	(36.6)	373	(12.5)		2920	(92.5)	1514	(50.9)	1087	(36.5)	376	(12.6)	2977	3158
	Roads	Sum of length in km	9951.98	(85.9)	5648.51	(54.3)	2413.54	(23.2)	2348.39	(22.6)		9927.45	(85.7)	5642.42	(54.2)	2428.79	(23.3)	2339.24	(22.5)	10410.4	11588.1
	Railways	Sum of length in km	580.953	(83.0)	136.814	(20.5)	137.068	(20.5)	393.653	(59.0)		579.454	(82.8)	136.814	(20.5)	137.642	(20.6)	393.079	(58.9)	667.535	700.154
	Airports	No of points	2	(66.7)	2	(100)	0	(0)	0	(0)		2	(66.7)	2	(100)	0	(0)	0	(0)	2	3
	Pipelines	Sum of length in km	0.874876	(100)	0.861935	(100)	0	(0)	0	(0)		0.874876	(100)	0.861935	(100)	0	(0)	0	(0)	0.861935	0.874876
	Industrial areas	Area in km2	0.537642	(53.4)	0.793788	(78.8)	0.213021	(21.1)	0.000911448	(0.1)		0.415979	(41.3)	0.793788	(78.8)	0.213021	(21.1)	0.000911448	(0.1)	1.00772	1.00772
	Population	Inhabitants	1.49192e+06	(68.1)	1.68943e+06	(89.7)	140951	(7.5)	53555.8	(2.8)		1.47273e+06	(67.2)	1.68655e+06	(89.5)	144189	(7.7)	53192.6	(2.8)	1.88393e+06	2.18998e+06
RCP4.5 2041-2060	Settlements	No of points	256	(92.4)	98	(45.4)	52	(24.1)	66	(30.6)	RCP4.5 2061-2080	263	(94.9)	97	(44.9)	53	(24.5)	66	(30.6)	216	277
	Buildings	No of points	3055	(96.7)	1471	(49.4)	1050	(35.3)	456	(15.3)		3099	(98.1)	1468	(49.3)	1046	(35.1)	463	(15.6)	2977	3158
	Roads	Sum of length in km	10709.6	(92.4)	5577.12	(53.6)	2190.28	(21.0)	2643.04	(25.4)		11280.2	(97.3)	5506.33	(52.9)	2149.47	(20.6)	2754.64	(26.5)	10410.4	11588.1
	Railways	Sum of length in km	656.139	(93.7)	135.882	(20.4)	75.513	(11.3)	456.14	(68.3)		694.35	(99.2)	131.397	(19.7)	48.005	(7.2)	488.133	(73.1)	667.535	700.154
	Airports	No of points	3	(100)	2	(100)	0	(0)	0	(0)		3	(100)	2	(100)	0	(0)	0	(0)	2	3
	Pipelines	Sum of length in km	0.874876	(100)	0.861935	(100)	0	(0)	0	(0)		0.874876	(100)	0.861935	(100)	0	(0)	0	(0)	0.861935	0.874876
	Industrial areas	Area in km2	0.537642	(53.4)	0.793788	(78.8)	0.213021	(21.1)	0.000911448	(0.1)		0.537642	(53.4)	0.793788	(78.8)	0.213021	(21.1)	0.000911448	(0.1)	1.00772	1.00772
	Population	Inhabitants	1.69541e+06	(77.4)	1.67398e+06	(88.9)	148425	(7.9)	61526.8	(3.3)		1.91115e+06	(87.3)	1.65342e+06	(87.8)	162388	(8.6)	68127.8	(3.6)	1.88393e+06	2.18998e+06
RCP8.5 2041-2060	Settlements	No of points	263	(94.9)	97	(44.9)	53	(24.5)	66	(30.6)	RCP8.5 2061-2080	275	(99.3)	97	(44.9)	52	(24.1)	67	(31)	216	277
	Buildings	No of points	3100	(98.2)	1468	(49.3)	1045	(35.1)	464	(15.6)		3158	(100)	1468	(49.3)	1043	(35)	466	(15.7)	2977	3158
	Roads	Sum of length in km	11297.8	(97.5)	5512.61	(53.0)	2143.62	(20.6)	2754.22	(26.5)		11573.9	(99.9)	5443.26	(52.3)	2192.88	(21.1)	2774.31	(26.6)	10410.4	11588.1
	Railways	Sum of length in km	694.35	(99.2)	131.766	(19.7)	47.6358	(7.1)	488.133	(73.1)		700.154	(100)	131.397	(19.7)	44.297	(6.6)	491.841	(73.7)	667.535	700.154
	Airports	No of points	3	(100)	2	(100)	0	(0)	0	(0)		3	(100)	2	(100)	0	(0)	0	(0)	2	3
	Pipelines	Sum of length in km	0.874876	(100)	0.861935	(100)	0	(0)	0	(0)		0.874876	(100)	0.861935	(100)	0	(0)	0	(0)	0.861935	0.874876
	Industrial areas	Area in km2	0.537642	(53.4)	0.793788	(78.8)	0.213021	(21.1)	0.000911448	(0.1)		1.00772	(100)	0.793788	(78.8)	0.213021	(21.1)	0.000911448	(0.1)	1.00772	1.00772
	Population	Inhabitants	1.91256e+06	(87.3)	1.65159e+06	(87.7)	164224	(8.7)	68115.3	(3.6)		2.13191e+06	(97.3)	1.56339e+06	(83.0)	242467	(12.9)	78072.8	(4.1)	1.88393e+06	2.18998e+06
